# Supplementary material for: Genomic insights into Penicillium chrysogenum adaptation to subseafloor sedimentary environments
Source: BMC Genomics. 2024 Jan 2;25:4. doi: 10.1186/s12864-023-09921-1 (PMC10759354; doi:10.1186/s12864-023-09921-1)
Supplement: Supplementary file 2 — Additional file 2: Table S1. Comparison of the genomes of P. chrysogenum strain 28R-6-F01 and other strains. Table S2. Comparison of previous and new P. chrysogenum assemblies on genomic sequences level. Table S3. Annotation of specific genes in the 28R-6-F01 compared with other stains. Table S4. Functional annotation of expanded and contracted gene families in P. chrysogenum 28R-6-F01. Table S5. KEGG enrichment of inversion genes in the P. chrysogenum strain 28R-6-F01 compared with strain P2niaD18. Table S6. Resources of the 26 fungi for OrthoFinder analysis. [file 12864_2023_9921_MOESM2_ESM.xlsx]

## Sheet: TableS1
TableS1. Comparison of the genomes of P. chrysogenum strain 28R-6-F01 and other strains.
Assembly	28R-6-F01	P2niaD18	Wisconsin54-1255	NCPC10086	KF_25	Pench1	IBT17219	IBT19737	IBT3361	IBT35668	ITEM4680
contigs	10	5	49	175	194	27	12	15	12	5	258
Largest contig	9313222	13597520	6387817	4062904	2721568	7361419	7346899	8123163	7490710	9532297	3432894
Total length	33192826	32525541	32223735	32303359	29917546	31340922	33639612	35181384	33933157	32406793	32795230
GC (%)	48.84	48.95	48.96	48.94	49.02	48.79	48.95	48.8	48.84	48.92	48.87
N50	9143414	10455807	3889175	2847318	1552967	5340701	4185089	4879500	4644700	9490807	1571082
N75	5675071	5401029	3652229	1762323	695765	2591691	3745034	2684619	3135434	7018487	654225
L50	2	2	4	5	7	3	3	3	3	2	7
L75	4	3	6	9	15	5	5	6	5	3	14
contigs (>= 0 bp)	10	5	49	175	194	27	12	15	12	5	258
contigs (>= 1000 bp)	10	5	49	173	93	27	12	15	12	5	258
contigs (>= 5000 bp)	10	5	21	41	68	23	12	15	12	5	165
contigs (>= 10000 bp)	10	5	20	38	55	20	12	15	12	5	124
contigs (>= 25000 bp)	9	5	19	32	45	18	11	15	12	5	74
contigs (>= 50000 bp)	9	4	16	26	40	16	11	15	11	4	44
Total length (>= 0 bp)	33192826	32525541	32223735	32303359	29917546	31340922	33639612	35181384	33933157	32406793	32795230
Total length (>= 1000 bp)	33192826	32525541	32223735	32301648	29854430	31340922	33639612	35181384	33933157	32406793	32795230
Total length (>= 5000 bp)	33192826	32525541	32182947	32110682	29792368	31328820	33639612	35181384	33933157	32406793	32584693
Total length (>= 10000 bp)	33192826	32525541	32174177	32085509	29698476	31301804	33639612	35181384	33933157	32406793	32285947
Total length (>= 25000 bp)	33179396	32525541	32151781	31977607	29519021	31275216	33624001	35181384	33933157	32406793	31468918
Total length (>= 50000 bp)	33179396	32498524	32051622	31771266	29363650	31215954	33624001	35181384	33906189	32379777	30356528

## Sheet: TableS2
TableS2. Comparison of previous and new P. chrysogenum assemblies on genomic sequences level
Strain	Scaffold	Size(Mb)	N50(Mb)	GC(%)
28R-6-F01	10	33.19	9.14	48.84
P2niaD18	5	32.53	10.4558	48.96
Pench1	27	31.34	5.34	48.79
HKF42	143	31.41	2.81093	49
F3_2F5_F	486	32.61	1.02836	48.8
IF2SW-F5	445	31.56	0.718663	49
IF4SG-B1	651	33.35	0.939642	48.8
R3406	101	29.98	1.28959	49
IF1SG-B2	676	33.34	1.05438	48.8
IF7SW-F1	485	31.55	0.782807	49
IIF8SW-F4	434	31.57	1.02828	49
IF4SW-F1	481	31.56	0.947115	49
Y40-02	111	29.96	1.0992	49
IIF2*SW-F2	460	32.07	0.709694	49
M2201	110	28.88	0.929076	49.2
PDH20-03	219	30.79	1.0837	49
IF2SG-B2	648	33.35	0.931557	48.8
IIF3SW-F2	1276	34.18	0.64362	48.7
F3_2F4_F	568	32.43	0.70154	48.9
PDH20-04	222	30.83	1.14468	49
M20-01	218	30.79	1.14168	49
IF1SW-F3	764	32.85	0.638283	48.9
P30-11	207	31.83	1.19503	48.9
S40-01	103	29.98	1.17983	49
S20-02	240	30.79	1.08354	49
IF2SW-F4	1277	34.17	0.640412	48.7
PB3103	184	30.39	0.888584	49
R3104	187	30.49	1.00845	49
R20-05	196	30.49	1.08727	49
PH4103	101	29.84	1.11133	49
B20-02	207	30.49	0.990554	49
R4101	114	29.89	1.08173	49
R4403	135	29.88	0.930302	49
PF3401	320	30.36	0.723319	49.1
Y1301	240	32.22	1.09319	48.9
PYS3203	135	29.97	0.958642	49
PF2508S	151	29.85	1.00518	49
R20-04	192	30.49	0.930345	49
S2404	166	29.7	0.715748	49
X20-07	185	30.51	0.846641	49
PL40-01	167	29.94	0.885813	49
PB20-03	217	30.47	0.909469	49
M30-01	202	30.46	1.08709	49
2NP912A	612	31.54	0.657461	48.9
R20-08	180	30.5	1.03381	49
F3_2F3_F	353	31.59	0.579954	48.8
PM3404	112	29.99	1.16381	49
IF3SW-F3	843	32.77	0.49777	48.9
PB3102	213	30.48	0.760489	49
R2501	241	30.47	0.571359	49
PG4202	209	31.73	0.73194	48.8
R3301	422	32.64	0.901906	48.8
B3902	272	32.59	1.13488	48.8
R1211B	368	32.51	0.779901	48.8
PA3101	148	29.96	0.63048	49
PB3904	140	30.33	0.780548	48.9
PH2403	175	29.71	0.67314	49
M20-02	395	31	0.602842	49
S3404	352	32.43	0.706857	48.9
M2202	165	28.87	0.608953	49.2
PB2409	233	29.82	0.538116	48.9
PG3507	485	32.93	0.493529	48.8
P20-02	243	30.45	0.636278	49
R13B	300	32.19	0.706911	48.9
S1301	365	32.15	0.690635	48.9
S1302	362	32.15	0.683727	48.9
F30-04	169	29.86	0.500858	49
PK3604	586	32.28	0.594038	48.9
P20-04	337	31	0.661047	49
R1210	723	33.78	0.640502	48.7
S3406	608	32.37	0.365645	48.9
S2406	481	29.6	0.227334	49
IIF4SW-F3	1591	31.32	0.069008	49
IB 08/921	1151	32.24	0.142118	49
KF-25	194	29.92	1.55297	49
NCPC10086	175	32.3	2.84732	48.9

## Sheet: TableS3
TableS3. Annotation of specific genes in the 28R-6-F01 compared with other stains
Gene_id	nr	SwissProt	KEGG	KOG	GO	CAZy	Pfam
A0091	{NA}	{NA}	{NA}	{NA}	{NA}	{NA}	{NA}
A0155	{NA}	{NA}	{NA}	{NA}	{GO:0050662; coenzyme binding; molecular_function GO:0003824; NA}	{NA}	{PF01370:NAD dependent epimerase/dehydratase family}
A0171	{OQE28026.1; hypothetical protein PENFLA_c005G07739 [Penicillium flavigenum]}	{NA}	{pdp:PDIP_64330; K20521 BBC1, MTI1 myosin tail region-interacting protein MTI1 -- }	{NA}	{GO:0005515; protein binding; molecular_function}	{NA}	{PF14604:Variant SH3 domain PF00018:SH3 domain}
A0192	{NA}	{NA}	{NA}	{NA}	{NA}	{NA}	{NA}
A0271	{OUM59500.1; hypothetical protein PIROE2DRAFT_47022, partial [Piromyces sp. E2]}	{NA}	{NA}	{NA}	{NA}	{NA}	{NA}
A0633	{NA}	{NA}	{NA}	{NA}	{NA}	{NA}	{NA}
A0664	{NA}	{NA}	{NA}	{NA}	{GO:0005515; protein binding; molecular_function}	{NA}	{PF02259:FAT domain}
A0733	{NA}	{NA}	{NA}	{NA}	{NA}	{NA}	{NA}
A0946	{NA}	{NA}	{NA}	{NA}	{GO:0005507; copper ion binding; molecular_function GO:0042438; melanin biosynthetic process; biological_process}	{NA}	{PF06236:Tyrosinase co-factor MelC1}
A0963	{NA}	{NA}	{NA}	{NA}	{NA}	{NA}	{NA}
A0987	{NA}	{NA}	{NA}	{NA}	{GO:0005515; protein binding; molecular_function}	{NA}	{PF00018:SH3 domain PF14604:Variant SH3 domain}
A1041	{KXG49021.1; Small GTPase superfamily, ARF/SAR type [Penicillium griseofulvum]}	{NA}	{pcs:Pc13g10980; }	{NA}	{GO:0003924; GTPase activity; molecular_function GO:0031683; G-protein beta/gamma-subunit complex binding; molecular_function GO:0055085; transmembrane transport; biological_process GO:0007264; small GTPase mediated signal transduction; biological_process GO:0005524; ATP binding; molecular_function GO:0030001; metal ion transport; biological_process GO:0006000; fructose metabolic process; biologi…	{NA}	{PF01926:50S ribosome-binding GTPase PF00071:Ras family PF01591:6-phosphofructo-2-kinase PF04670:Gtr1/RagA G protein conserved region PF00025:ADP-ribosylation factor family PF00503:G-protein alpha subunit PF01544:CorA-like Mg2+ transporter protein PF08477:Ras of Complex, Roc, domain of DAPkinase}
A1202	{NA}	{NA}	{NA}	{NA}	{NA}	{NA}	{NA}
A1278	{KOS42928.1; hypothetical protein ACN38_g6199, partial [Penicillium nordicum]}	{NA}	{NA}	{NA}	{GO:0005047; signal recognition particle binding; molecular_function GO:0003924; GTPase activity; molecular_function GO:0006874; cellular calcium ion homeostasis; biological_process GO:0006886; intracellular protein transport; biological_process GO:0016021; integral to membrane; cellular_component GO:0005219; ryanodine-sensitive calcium-release channel activity; molecular_function GO:0005525; GTP…	{NA}	{PF05279:Aspartyl beta-hydroxylase N-terminal region PF04086:Signal recognition particle, alpha subunit, N-terminal PF06459:Ryanodine Receptor TM 4-6}
A1285	{XP_002559866.1; Pc13g14600 [Penicillium chrysogenum|Penicillium rubens Wisconsin 54-1255]}	{NA}	{pcs:Pc13g14600; }	{NA}	{NA}	{NA}	{NA}
A1433	{XP_002564491.1; Pc22g04530 [Penicillium chrysogenum|Penicillium rubens Wisconsin 54-1255]}	{NA}	{pcs:Pc22g04530; }	{NA}	{GO:0016021; integral to membrane; cellular_component GO:0055085; transmembrane transport; biological_process GO:0022857; transmembrane transporter activity; molecular_function}	{NA}	{PF00083:Sugar (and other) transporter PF07690:Major Facilitator Superfamily}
A1750	{PVZ97142.1; hypothetical protein BB558_006912, partial [Smittium angustum]}	{NA}	{vg:5660074; }	{NA}	{NA}	{NA}	{NA}
A1780	{CRL28393.1; Mitotic checkpoint serine/threonine protein kinase, Bub1 [Penicillium camemberti]}	{NA}	{pdp:PDIP_88680; K02178 BUB1 checkpoint serine/threonine-protein kinase 2.7.11.1 Cellular Processes; Cell growth and death; Cell cycle [PATH:ko04110] Cellular Processes; Cell growth and death; Cell cycle - yeast [PATH:ko04111] Cellular Processes; Cell growth and death; Meiosis - yeast [PATH:ko04113] Cellular Processes; Cell growth and death; Oocyte meiosis [PATH:ko04114] Organismal Systems; Endoc…	{NA}	{NA}	{NA}	{NA}
A2006	{OQD97699.1; hypothetical protein PENSOL_c011G04803 [Penicillium solitum]}	{NA}	{NA}	{NA}	{NA}	{NA}	{NA}
A2014	{NA}	{NA}	{fvr:FVEG_11925; }	{NA}	{NA}	{NA}	{NA}
A2091	{NA}	{NA}	{NA}	{NA}	{NA}	{NA}	{NA}
A2285	{XP_022628710.1; uncharacterized protein LALA0_S05e06678g [Lachancea lanzarotensis]}	{NA}	{kaf:KAFR_0A07040; }	{NA}	{NA}	{NA}	{NA}
A2363	{OMH82392.1; putative ubiquitin-conjugating enzyme E2, partial [Zancudomyces culisetae]}	{NA}	{NA}	{NA}	{NA}	{AWL27009.1_; CBM50 Modules of approx. 50 residues found attached to various enzymes from families GH18, GH19, GH23, GH24, GH25 and GH73, i.e. enzymes cleaving either chitin or peptidoglycan. Binding to chitopentaose demonstrated in the case of Pteris ryukyuensis chitinase A [Ohnuma T et al. (2008) J. Biol. Chem. 283:5178-87 (PMID: 18083709)]. CBM50 modules are also found in a multitude of other …	{NA}
A2389	{NA}	{NA}	{NA}	{NA}	{NA}	{NA}	{NA}
A2446	{NA}	{NA}	{NA}	{NA}	{NA}	{NA}	{NA}
A2569	{NA}	{NA}	{NA}	{NA}	{NA}	{NA}	{NA}
A2651	{NA}	{NA}	{NA}	{NA}	{GO:0005524; ATP binding; molecular_function}	{NA}	{PF00176:SNF2 family N-terminal domain}
A2660	{NA}	{NA}	{NA}	{NA}	{NA}	{NA}	{NA}
A3030	{NA}	{NA}	{NA}	{NA}	{NA}	{NA}	{NA}
A3063	{XP_002567454.1; Pc21g04060 [Penicillium rubens Wisconsin 54-1255]}	{NA}	{pcs:Pc21g04060; }	{NA}	{NA}	{NA}	{NA}
A3139	{NA}	{NA}	{npa:UCRNP2_10047; }	{NA}	{GO:0016773; phosphotransferase activity, alcohol group as acceptor; molecular_function GO:0005975; carbohydrate metabolic process; biological_process GO:0005524; ATP binding; molecular_function}	{NA}	{PF00349:Hexokinase}
A3174	{NA}	{NA}	{NA}	{NA}	{NA}	{NA}	{NA}
A3221	{NA}	{NA}	{NA}	{NA}	{GO:0003723; RNA binding; molecular_function GO:0042025; host cell nucleus; cellular_component}	{NA}	{PF01517:Hepatitis delta virus delta antigen}
A3297	{NA}	{NA}	{NA}	{NA}	{NA}	{NA}	{NA}
A3388	{NA}	{NA}	{NA}	{NA}	{NA}	{NA}	{NA}
A3423	{NA}	{NA}	{NA}	{NA}	{NA}	{NA}	{NA}
A3627	{NA}	{NA}	{NA}	{NA}	{GO:0042626; ATPase activity, coupled to transmembrane movement of substances; molecular_function GO:0055085; transmembrane transport; biological_process GO:0005524; ATP binding; molecular_function GO:0006810; transport; biological_process GO:0016021; integral to membrane; cellular_component}	{NA}	{PF00664:ABC transporter transmembrane region}
A3677	{NA}	{NA}	{NA}	{NA}	{NA}	{NA}	{NA}
A3910	{NA}	{NA}	{NA}	{NA}	{NA}	{NA}	{NA}
A3921	{NA}	{NA}	{NA}	{NA}	{NA}	{NA}	{NA}
A3972	{NA}	{NA}	{NA}	{NA}	{NA}	{NA}	{NA}
A5084	{NA}	{NA}	{NA}	{NA}	{NA}	{NA}	{NA}
A5251	{KUM61036.1; hypothetical protein ACN42_g6080 [Penicillium freii]}	{NA}	{aor:AO090003000207; }	{NA}	{GO:0008270; zinc ion binding; molecular_function}	{NA}	{PF05495:CHY zinc finger}
A5281	{OQE13288.1; hypothetical protein PENFLA_c051G03026 [Penicillium flavigenum]}	{NA}	{pcs:Pc12g00870; }	{NA}	{NA}	{NA}	{NA}
A5356	{NA}	{NA}	{NA}	{NA}	{NA}	{NA}	{NA}
A5396	{NA}	{NA}	{NA}	{NA}	{GO:0005524; ATP binding; molecular_function GO:0016887; ATPase activity; molecular_function}	{NA}	{PF00005:ABC transporter}
A5414	{NA}	{NA}	{NA}	{CE28760; KOG0605 NDR and related serine/threonine kinases R General function prediction only ;}	{GO:0006468; protein phosphorylation; biological_process GO:0016773; phosphotransferase activity, alcohol group as acceptor; molecular_function GO:0004672; protein kinase activity; molecular_function GO:0005524; ATP binding; molecular_function GO:0016020; membrane; cellular_component}	{NA}	{PF07714:Protein tyrosine kinase PF00069:Protein kinase domain PF06293:Lipopolysaccharide kinase (Kdo/WaaP) family}
A5417	{NA}	{NA}	{NA}	{NA}	{NA}	{NA}	{NA}
A5518	{NA}	{NA}	{NA}	{NA}	{GO:0005622; intracellular; cellular_component GO:0005524; ATP binding; molecular_function GO:0016887; ATPase activity; molecular_function GO:0003735; structural constituent of ribosome; molecular_function GO:0006412; translation; biological_process GO:0005840; ribosome; cellular_component}	{NA}	{PF00005:ABC transporter PF01200:Ribosomal protein S28e}
A5539	{XP_002558196.1; Pc12g13900 [Penicillium rubens Wisconsin 54-1255]}	{NA}	{pcs:Pc12g13900; K19327 ANO10, TMEM16K anoctamin-10 -- }	{NA}	{GO:0046983; protein dimerization activity; molecular_function}	{NA}	{PF16178:Dimerisation domain of Ca+-activated chloride-channel, anoctamin}
A5799	{XP_002561956.1; Pc18g01100 [Penicillium chrysogenum|Penicillium rubens Wisconsin 54-1255]}	{NA}	{pcs:Pc18g01100; }	{NA}	{NA}	{NA}	{NA}
A5845	{NA}	{NA}	{NA}	{NA}	{NA}	{NA}	{NA}
A5887	{XP_002560955.1; Pc16g06190 [Penicillium rubens Wisconsin 54-1255]}	{NA}	{pcs:Pc16g06190; }	{NA}	{GO:0008168; methyltransferase activity; molecular_function}	{NA}	{PF03492:SAM dependent carboxyl methyltransferase}
A5893	{NA}	{NA}	{NA}	{NA}	{GO:0007291; sperm individualization; biological_process}	{NA}	{PF17079:Male-specific protein scotti}
A5930	{NA}	{NA}	{NA}	{NA}	{NA}	{NA}	{NA}
A6178	{OQE76211.1; hypothetical protein PENNAL_c0069G10724 [Penicillium nalgiovense]}	{Q25055; Holotricin-3 }	{psco:LY89DRAFT_739315; }	{NA}	{NA}	{NA}	{NA}
A6260	{CEJ61132.1; hypothetical protein PMG11_09674 [Penicillium brasilianum]}	{NA}	{ure:UREG_00969; }	{NA}	{NA}	{NA}	{NA}
A6407	{XP_022387750.1; C6 transcription factor [Aspergillus bombycis]}	{NA}	{ani:AN0772.2; }	{NA}	{GO:0005634; nucleus; cellular_component GO:0003824; NA GO:0055114; oxidation-reduction process; biological_process GO:0003677; DNA binding; molecular_function GO:0050662; coenzyme binding; molecular_function GO:0006351; transcription, DNA-dependent; biological_process GO:0008270; zinc ion binding; molecular_function GO:0016491; oxidoreductase activity; molecular_function}	{NA}	{PF01370:NAD dependent epimerase/dehydratase family PF03435:Saccharopine dehydrogenase NADP binding domain PF04082:Fungal specific transcription factor domain }
A6413	{NA}	{NA}	{NA}	{NA}	{NA}	{NA}	{NA}
A6421	{NA}	{NA}	{psco:LY89DRAFT_15308; }	{NA}	{GO:0005515; protein binding; molecular_function}	{NA}	{PF13606:Ankyrin repeat PF00023:Ankyrin repeat}
A6441	{NA}	{NA}	{NA}	{NA}	{NA}	{NA}	{NA}
A6530	{OQE45312.1; hypothetical protein PENNAL_c0653G00503, partial [Penicillium nalgiovense]}	{NA}	{NA}	{NA}	{NA}	{NA}	{NA}
A6532	{NA}	{NA}	{NA}	{NA}	{NA}	{NA}	{NA}
A6538	{OQD60196.1; hypothetical protein PENPOL_c026G06232 [Penicillium polonicum]}	{NA}	{NA}	{NA}	{GO:0020037; heme binding; molecular_function GO:0009055; NA}	{NA}	{PF02167:Cytochrome C1 family}
A6539	{KZN87693.1; hypothetical protein EN45_062540 [Penicillium chrysogenum]}	{NA}	{NA}	{NA}	{NA}	{NA}	{NA}
A6551	{NA}	{NA}	{hah:Halar_2389; }	{NA}	{NA}	{NA}	{NA}
A6552	{KFH41889.1; hypothetical protein ACRE_074010 [Acremonium chrysogenum ATCC 11550]}	{NA}	{tre:TRIREDRAFT_58887; }	{NA}	{GO:0004553; hydrolase activity, hydrolyzing O-glycosyl compounds; molecular_function}	{XP_003712802.1_; GH78 alpha-L-rhamnosidase (EC 3.2.1.40); rhamnogalacturonan alpha-L-rhamnohydrolase (EC 3.2.1.174); L-Rhap-alpha-1,3-D-Apif -specific alpha-1,3-L-rhamnosidase (EC 3.2.1.-) -}	{PF04685:Glycosyl-hydrolase family 116, catalytic region}
A6553	{KFH41889.1; hypothetical protein ACRE_074010 [Acremonium chrysogenum ATCC 11550]}	{NA}	{tre:TRIREDRAFT_58887; }	{NA}	{NA}	{ARH52643.1_; GH78 alpha-L-rhamnosidase (EC 3.2.1.40); rhamnogalacturonan alpha-L-rhamnohydrolase (EC 3.2.1.174); L-Rhap-alpha-1,3-D-Apif -specific alpha-1,3-L-rhamnosidase (EC 3.2.1.-) -}	{NA}
A6559	{XP_016598368.1; Flavin amine oxidase [Penicillium expansum]}	{NA}	{nhe:NECHADRAFT_45074; }	{NA}	{GO:0071949; FAD binding; molecular_function GO:0050660; flavin adenine dinucleotide binding; molecular_function GO:0016491; oxidoreductase activity; molecular_function GO:0008033; tRNA processing; biological_process GO:0055114; oxidation-reduction process; biological_process}	{NA}	{PF12831:FAD dependent oxidoreductase PF07992:Pyridine nucleotide-disulphide oxidoreductase PF01134:Glucose inhibited division protein A PF01494:FAD binding domain PF01593:Flavin containing amine oxidoreductase PF01266:FAD dependent oxidoreductase PF00070:Pyridine nucleotide-disulphide oxidoreductase}
A6560	{PYH89644.1; deoxyribose-phosphate aldolase [Aspergillus ellipticus CBS 707.79]}	{Q7UPT7; Deoxyribose-phosphate aldolase }	{aor:AO090138000062; K01619 deoC, DERA deoxyribose-phosphate aldolase 4.1.2.4 Metabolism; Carbohydrate metabolism; Pentose phosphate pathway [PATH:ko00030]}	{NA}	{GO:0016829; lyase activity; molecular_function}	{NA}	{PF01791:DeoC/LacD family aldolase}
A6563	{KFZ22979.1; hypothetical protein V502_02541 [Pseudogymnoascus sp. VKM F-4520 FW-2644]}	{NA}	{NA}	{NA}	{GO:0016491; oxidoreductase activity; molecular_function GO:0055114; oxidation-reduction process; biological_process}	{NA}	{PF08030:Ferric reductase NAD binding domain}
A6565	{OTA24479.1; hypothetical protein BTJ68_12527 [Hortaea werneckii EXF-2000]}	{NA}	{NA}	{NA}	{GO:0009539; photosystem II reaction center; cellular_component GO:0055085; transmembrane transport; biological_process GO:0015979; photosynthesis; biological_process GO:0009523; photosystem II; cellular_component GO:0016021; integral to membrane; cellular_component GO:0016020; membrane; cellular_component}	{NA}	{PF07690:Major Facilitator Superfamily PF02419:PsbL protein}
A6574	{NA}	{NA}	{NA}	{NA}	{NA}	{NA}	{NA}
A6641	{OKO96600.1; hypothetical protein PENSUB_10775 [Penicillium subrubescens]}	{NA}	{pfj:MYCFIDRAFT_157527; }	{NA}	{GO:0016021; integral to membrane; cellular_component GO:0006810; transport; biological_process GO:0055085; transmembrane transport; biological_process GO:0022857; transmembrane transporter activity; molecular_function}	{NA}	{PF00083:Sugar (and other) transporter PF07690:Major Facilitator Superfamily PF06609:Fungal trichothecene efflux pump (TRI12)}
A6642	{GAO86448.1; hypothetical protein AUD_5408 [Aspergillus udagawae]}	{NA}	{ang:ANI_1_928034; }	{NA}	{NA}	{NA}	{NA}
A6646	{XP_022393575.1; hypothetical protein ABOM_001473 [Aspergillus bombycis]}	{NA}	{tre:TRIREDRAFT_69171; }	{NA}	{GO:0055114; oxidation-reduction process; biological_process}	{NA}	{PF08240:Alcohol dehydrogenase GroES-like domain}
A6652	{NA}	{NA}	{NA}	{NA}	{GO:0016021; integral to membrane; cellular_component GO:0006810; transport; biological_process GO:0055085; transmembrane transport; biological_process GO:0022857; transmembrane transporter activity; molecular_function}	{NA}	{PF06609:Fungal trichothecene efflux pump (TRI12) PF07690:Major Facilitator Superfamily PF00083:Sugar (and other) transporter}
A6664	{OOQ86541.1; allergen Asp F4-like protein [Penicillium brasilianum]}	{O60024; Allergen Asp f 4 }	{pdp:PDIP_67440; }	{NA}	{NA}	{NA}	{NA}
A6671	{PYI04086.1; hypothetical protein BO78DRAFT_420985 [Aspergillus sclerotiicarbonarius CBS 121057]}	{NA}	{ttt:THITE_151358; }	{NA}	{GO:0050790; regulation of catalytic activity; biological_process GO:0004197; cysteine-type endopeptidase activity; molecular_function}	{NA}	{PF08127:Peptidase family C1 propeptide}
A6677	{CDM38037.1; unnamed protein product [Penicillium roqueforti FM164]}	{P86797; Ctenidin-3 }	{pdp:PDIP_05450; }	{NA}	{NA}	{NA}	{NA}
A6839	{OQE56703.1; hypothetical protein PENNAL_c0408G10275 [Penicillium nalgiovense]}	{NA}	{NA}	{NA}	{NA}	{NA}	{NA}
A6863	{XP_024725728.1; hypothetical protein M430DRAFT_269606, partial [Amorphotheca resinae ATCC 22711]}	{Q43472; Glycine-rich RNA-binding protein blt801 }	{NA}	{CE17755; KOG3070 Predicted RNA-binding protein containing PIN domain and invovled in translation or RNA processing J Translation, ribosomal structure and biogenesis ;}	{NA}	{NA}	{NA}
A6869	{KZN94096.1; hypothetical protein EN45_042840 [Penicillium chrysogenum]}	{NA}	{srub:C2R22_15060; }	{NA}	{NA}	{NA}	{NA}
A6872	{NA}	{NA}	{NA}	{NA}	{NA}	{NA}	{NA}
A6882	{OQE56703.1; hypothetical protein PENNAL_c0408G10275 [Penicillium nalgiovense]}	{NA}	{NA}	{NA}	{NA}	{NA}	{NA}
A6897	{NA}	{NA}	{NA}	{NA}	{NA}	{NA}	{NA}
A6557	{CEL00656.1; Putative Versicolorin reductase [Aspergillus calidoustus]}	{NA}	{nhe:NECHADRAFT_30230; }	{NA}	{GO:0016829; lyase activity; molecular_function GO:0008152; NA}	{NA}	{PF00701:Dihydrodipicolinate synthetase family}
A6561	{CEL00656.1; Putative Versicolorin reductase [Aspergillus calidoustus]}	{NA}	{fvr:FVEG_09909; }	{NA}	{GO:0004488; methylenetetrahydrofolate dehydrogenase (NADP+) activity; molecular_function GO:0009058; biosynthetic process; biological_process GO:0048037; cofactor binding; molecular_function GO:0003824; NA GO:0050662; coenzyme binding; molecular_function}	{NA}	{PF13380:CoA binding domain PF03808:Glycosyl transferase WecB/TagA/CpsF family PF02882:Tetrahydrofolate dehydrogenase/cyclohydrolase, NAD(P)-binding domain PF01370:NAD dependent epimerase/dehydratase family}

## Sheet: TableS4
TableS4. Functional annotation of expanded and contracted gene families in P. chrysogenum 28R-6-F01.
Type	Gene_id	nr	SwissProt	KEGG	KOG	GO	P450	Pfam
expansion	A0451	{XP_002566394.1; Pc22g25070 [Penicillium rubens Wisconsin 54-1255]}	{P0CL53; S-(hydroxymethyl)glutathione dehydrogenase }	{pcs:Pc22g25070; K00121 frmA, ADH5, adhC S-(hydroxymethyl)glutathione dehydrogenase / alcohol dehydrogenase 1.1.1.284 1.1.1.1 Metabolism; Carbohydrate metabolism; Glycolysis / Gluconeogenesis [PATH:ko00010] Metabolism; Lipid metabolism; Fatty acid degradation [PATH:ko00071] Metabolism; Amino acid metabolism; Tyrosine metabolism [PATH:ko00350] Metabolism; Xenobiotics biodegradation and metabolism;…	{SPCC13B11.04c; KOG0022 Alcohol dehydrogenase, class III Q Secondary metabolites biosynthesis, transport and catabolism ;}	{GO:0055114; oxidation-reduction process; biological_process}	{NA}	{PF08240:Alcohol dehydrogenase GroES-like domain PF00107:Zinc-binding dehydrogenase}
expansion	A1086	{XP_022382985.1; alcohol dehydrogenase [Aspergillus bombycis]}	{P0CL53; S-(hydroxymethyl)glutathione dehydrogenase }	{afv:AFLA_072340; K00121 frmA, ADH5, adhC S-(hydroxymethyl)glutathione dehydrogenase / alcohol dehydrogenase 1.1.1.284 1.1.1.1 Metabolism; Carbohydrate metabolism; Glycolysis / Gluconeogenesis [PATH:ko00010] Metabolism; Lipid metabolism; Fatty acid degradation [PATH:ko00071] Metabolism; Amino acid metabolism; Tyrosine metabolism [PATH:ko00350] Metabolism; Xenobiotics biodegradation and metabolism…	{SPCC13B11.04c; KOG0022 Alcohol dehydrogenase, class III Q Secondary metabolites biosynthesis, transport and catabolism ;}	{GO:0016620; oxidoreductase activity, acting on the aldehyde or oxo group of donors, NAD or NADP as acceptor; molecular_function GO:0016491; oxidoreductase activity; molecular_function GO:0001558; regulation of cell growth; biological_process GO:0005576; NA GO:0055114; oxidation-reduction process; biological_process GO:0005520; insulin-like growth factor binding; molecular_function}	{NA}	{PF03435:Saccharopine dehydrogenase NADP binding domain PF00107:Zinc-binding dehydrogenase PF00044:Glyceraldehyde 3-phosphate dehydrogenase, NAD binding domain PF00219:Insulin-like growth factor binding protein PF08240:Alcohol dehydrogenase GroES-like domain}
expansion	A1087	{GAE00289.1; hypothetical protein SMAC_09741 [Byssochlamys spectabilis No. 5]}	{P52087; UvrABC system protein A (Fragment) }	{tmn:UCRPA7_1969; }	{NA}	{GO:0051082; unfolded protein binding; molecular_function GO:0003924; GTPase activity; molecular_function GO:0031072; heat shock protein binding; molecular_function GO:0016887; ATPase activity; molecular_function GO:0005525; GTP binding; molecular_function GO:0005524; ATP binding; molecular_function}	{NA}	{PF03193:Protein of unknown function, DUF258 PF13304:AAA domain, putative AbiEii toxin, Type IV TA system PF00684:DnaJ central domain PF01443:Viral (Superfamily 1) RNA helicase PF00005:ABC transporter}
expansion	A1671	{KZN85563.1; hypothetical protein EN45_097500 [Penicillium chrysogenum]}	{NA}	{pcs:Pc12g03460; }	{NA}	{NA}	{NA}	{NA}
expansion	A1920	{XP_002566649.1; Pc23g00900, partial [Penicillium rubens Wisconsin 54-1255]}	{NA}	{pcs:Pc23g00900; }	{NA}	{GO:0015074; DNA integration; biological_process}	{NA}	{PF00665:Integrase core domain}
expansion	A4209	{KZN87532.1; hypothetical protein EN45_060930 [Penicillium chrysogenum]}	{NA}	{pcs:Pc20g00520; }	{NA}	{NA}	{NA}	{NA}
expansion	A4910	{NA}	{NA}	{NA}	{NA}	{GO:0004315; 3-oxoacyl-[acyl-carrier-protein] synthase activity; molecular_function GO:0006633; fatty acid biosynthetic process; biological_process GO:0008152; NA GO:0016747; transferase activity, transferring acyl groups other than amino-acyl groups; molecular_function}	{NA}	{PF08545:3-Oxoacyl-[acyl-carrier-protein (ACP)] synthase III PF00108:Thiolase, N-terminal domain}
expansion	A4929	{XP_002557231.1; hypothetical protein [Penicillium chrysogenum|Penicillium rubens Wisconsin 54-1255]}	{NA}	{pcs:Pc12g03460; }	{NA}	{NA}	{NA}	{NA}
expansion	A5021	{GAM36740.1; hypothetical protein TCE0_018r06070 [Talaromyces cellulolyticus]}	{NA}	{NA}	{NA}	{NA}	{NA}	{NA}
expansion	A5895	{KZN83694.1; hypothetical protein EN45_108000 [Penicillium chrysogenum]}	{NA}	{pcs:Pc24g00600; }	{NA}	{NA}	{NA}	{NA}
expansion	A5944	{OQD80233.1; hypothetical protein PENSOL_c271G08667, partial [Penicillium solitum]}	{NA}	{pcs:Pc21g13690; }	{NA}	{GO:0015074; DNA integration; biological_process}	{NA}	{PF00665:Integrase core domain PF13683:Integrase core domain}
expansion	A5945	{KZN83782.1; hypothetical protein EN45_108900 [Penicillium chrysogenum]}	{NA}	{NA}	{NA}	{NA}	{NA}	{NA}
expansion	A6451	{KZN93400.1; Nonribosomal peptide synthetase [Penicillium chrysogenum]}	{Q4WAZ9; PKS-NRPS hybrid synthetase psoA }	{pcs:Pc16g13930; }	{NA}	{GO:0006694; steroid biosynthetic process; biological_process GO:0008152; NA GO:0050662; coenzyme binding; molecular_function GO:0003824; NA GO:0016616; oxidoreductase activity, acting on the CH-OH group of donors, NAD or NADP as acceptor; molecular_function GO:0055114; oxidation-reduction process; biological_process GO:0003854; 3-beta-hydroxy-delta5-steroid dehydrogenase activity; molecular_func…	{NA}	{PF01370:NAD dependent epimerase/dehydratase family PF01073:3-beta hydroxysteroid dehydrogenase/isomerase family PF00501:AMP-binding enzyme}
expansion	A6534	{EKV04120.1; hypothetical protein PDIG_91200 [Penicillium digitatum PHI26]}	{NA}	{NA}	{NA}	{NA}	{NA}	{NA}
expansion	A6535	{KXG51554.1; hypothetical protein PGRI_089470 [Penicillium griseofulvum]}	{NA}	{NA}	{NA}	{NA}	{NA}	{NA}
expansion	A6549	{XP_002566649.1; Pc23g00900, partial [Penicillium rubens Wisconsin 54-1255]}	{NA}	{pcs:Pc23g00900; }	{NA}	{GO:0015074; DNA integration; biological_process}	{NA}	{PF00665:Integrase core domain}
expansion	A6562	{XP_002566649.1; Pc23g00900, partial [Penicillium rubens Wisconsin 54-1255]}	{NA}	{pcs:Pc23g00900; }	{NA}	{GO:0015074; DNA integration; biological_process}	{NA}	{PF00665:Integrase core domain}
expansion	A6564	{XP_002566649.1; Pc23g00900, partial [Penicillium rubens Wisconsin 54-1255]}	{NA}	{pcs:Pc23g00900; }	{NA}	{GO:0015074; DNA integration; biological_process}	{NA}	{PF00665:Integrase core domain}
expansion	A6567	{XP_002566649.1; Pc23g00900, partial [Penicillium rubens Wisconsin 54-1255]}	{NA}	{pcs:Pc23g00900; }	{NA}	{GO:0015074; DNA integration; biological_process}	{NA}	{PF00665:Integrase core domain}
expansion	A6644	{XP_002562499.1; hypothetical protein [Penicillium chrysogenum|truncated ORF partial Penicillium rubens Wisconsin 54-1255]}	{NA}	{pcs:Pc18g06730; }	{NA}	{GO:0072686; mitotic spindle; cellular_component GO:0005524; ATP binding; molecular_function GO:0006260; DNA replication; biological_process GO:0003688; DNA replication origin binding; molecular_function GO:0042729; DASH complex; cellular_component GO:0000278; mitotic cell cycle; biological_process}	{NA}	{PF08654:DASH complex subunit Dad2 PF02399:Origin of replication binding protein}
expansion	A6648	{XP_022382984.1; putative disulfide oxidoreductase [Aspergillus bombycis]}	{NA}	{afv:AFLA_072330; K17871 ndh1 NADH:ubiquinone reductase (non-electrogenic) 1.6.5.9 }	{NA}	{GO:0006779; porphyrin biosynthetic process; biological_process GO:0071949; FAD binding; molecular_function GO:0019354; siroheme biosynthetic process; biological_process GO:0055114; oxidation-reduction process; biological_process GO:0043115; precorrin-2 dehydrogenase activity; molecular_function GO:0016491; oxidoreductase activity; molecular_function}	{NA}	{PF00070:Pyridine nucleotide-disulphide oxidoreductase PF01494:FAD binding domain PF13241:Putative NAD(P)-binding PF07992:Pyridine nucleotide-disulphide oxidoreductase}
expansion	A6649	{GAD97630.1; formaldehyde dehydrogenase [Byssochlamys spectabilis]}	{P0CL53; S-(hydroxymethyl)glutathione dehydrogenase }	{afv:AFLA_072340; K00121 frmA, ADH5, adhC S-(hydroxymethyl)glutathione dehydrogenase / alcohol dehydrogenase 1.1.1.284 1.1.1.1 Metabolism; Carbohydrate metabolism; Glycolysis / Gluconeogenesis [PATH:ko00010] Metabolism; Lipid metabolism; Fatty acid degradation [PATH:ko00071] Metabolism; Amino acid metabolism; Tyrosine metabolism [PATH:ko00350] Metabolism; Xenobiotics biodegradation and metabolism…	{SPCC13B11.04c; KOG0022 Alcohol dehydrogenase, class III Q Secondary metabolites biosynthesis, transport and catabolism ;}	{GO:0016616; oxidoreductase activity, acting on the CH-OH group of donors, NAD or NADP as acceptor; molecular_function GO:0055114; oxidation-reduction process; biological_process GO:0051287; NAD binding; molecular_function GO:0051539; 4 iron, 4 sulfur cluster binding; molecular_function GO:0016620; oxidoreductase activity, acting on the aldehyde or oxo group of donors, NAD or NADP as acceptor; mo…	{NA}	{PF10589:NADH-ubiquinone oxidoreductase-F iron-sulfur binding region PF08240:Alcohol dehydrogenase GroES-like domain PF03721:UDP-glucose/GDP-mannose dehydrogenase family, NAD binding domain PF00044:Glyceraldehyde 3-phosphate dehydrogenase, NAD binding domain PF00107:Zinc-binding dehydrogenase PF02254:TrkA-N domain PF03435:Saccharopine dehydrogenase NADP binding domain}
expansion	A6654	{XP_002562499.1; hypothetical protein [Penicillium chrysogenum|truncated ORF partial Penicillium rubens Wisconsin 54-1255]}	{NA}	{pcs:Pc18g06730; }	{NA}	{GO:0003688; DNA replication origin binding; molecular_function GO:0000278; mitotic cell cycle; biological_process GO:0042729; DASH complex; cellular_component GO:0006260; DNA replication; biological_process GO:0005524; ATP binding; molecular_function GO:0072686; mitotic spindle; cellular_component}	{NA}	{PF08654:DASH complex subunit Dad2 PF02399:Origin of replication binding protein}
expansion	A6657	{GAE00289.1; hypothetical protein SMAC_09741 [Byssochlamys spectabilis No. 5]}	{P52087; UvrABC system protein A (Fragment) }	{tmn:UCRPA7_1969; }	{NA}	{GO:0016887; ATPase activity; molecular_function GO:0005525; GTP binding; molecular_function GO:0006810; transport; biological_process GO:0005524; ATP binding; molecular_function GO:0051082; unfolded protein binding; molecular_function GO:0003924; GTPase activity; molecular_function GO:0031072; heat shock protein binding; molecular_function}	{NA}	{PF00005:ABC transporter PF00437:Type II/IV secretion system protein PF01443:Viral (Superfamily 1) RNA helicase PF00684:DnaJ central domain PF13304:AAA domain, putative AbiEii toxin, Type IV TA system PF03193:Protein of unknown function, DUF258}
expansion	A6660	{GAD97630.1; formaldehyde dehydrogenase [Byssochlamys spectabilis]}	{P0CL53; S-(hydroxymethyl)glutathione dehydrogenase }	{afv:AFLA_072340; K00121 frmA, ADH5, adhC S-(hydroxymethyl)glutathione dehydrogenase / alcohol dehydrogenase 1.1.1.284 1.1.1.1 Metabolism; Carbohydrate metabolism; Glycolysis / Gluconeogenesis [PATH:ko00010] Metabolism; Lipid metabolism; Fatty acid degradation [PATH:ko00071] Metabolism; Amino acid metabolism; Tyrosine metabolism [PATH:ko00350] Metabolism; Xenobiotics biodegradation and metabolism…	{SPCC13B11.04c; KOG0022 Alcohol dehydrogenase, class III Q Secondary metabolites biosynthesis, transport and catabolism ;}	{GO:0051287; NAD binding; molecular_function GO:0055114; oxidation-reduction process; biological_process GO:0016616; oxidoreductase activity, acting on the CH-OH group of donors, NAD or NADP as acceptor; molecular_function GO:0016620; oxidoreductase activity, acting on the aldehyde or oxo group of donors, NAD or NADP as acceptor; molecular_function GO:0016491; oxidoreductase activity; molecular_f…	{NA}	{PF10589:NADH-ubiquinone oxidoreductase-F iron-sulfur binding region PF08240:Alcohol dehydrogenase GroES-like domain PF00044:Glyceraldehyde 3-phosphate dehydrogenase, NAD binding domain PF03721:UDP-glucose/GDP-mannose dehydrogenase family, NAD binding domain PF00107:Zinc-binding dehydrogenase PF02254:TrkA-N domain PF03435:Saccharopine dehydrogenase NADP binding domain}
expansion	A6661	{XP_022382984.1; putative disulfide oxidoreductase [Aspergillus bombycis]}	{NA}	{afv:AFLA_072330; K17871 ndh1 NADH:ubiquinone reductase (non-electrogenic) 1.6.5.9 }	{NA}	{GO:0016491; oxidoreductase activity; molecular_function GO:0043115; precorrin-2 dehydrogenase activity; molecular_function GO:0055114; oxidation-reduction process; biological_process GO:0019354; siroheme biosynthetic process; biological_process GO:0071949; FAD binding; molecular_function GO:0006779; porphyrin biosynthetic process; biological_process}	{NA}	{PF01494:FAD binding domain PF13241:Putative NAD(P)-binding PF07992:Pyridine nucleotide-disulphide oxidoreductase PF00070:Pyridine nucleotide-disulphide oxidoreductase}
expansion	A6663	{XP_002562499.1; hypothetical protein [Penicillium chrysogenum|truncated ORF partial Penicillium rubens Wisconsin 54-1255]}	{NA}	{pcs:Pc18g06730; }	{NA}	{GO:0072686; mitotic spindle; cellular_component GO:0042729; DASH complex; cellular_component GO:0003688; DNA replication origin binding; molecular_function GO:0000278; mitotic cell cycle; biological_process GO:0006260; DNA replication; biological_process GO:0005524; ATP binding; molecular_function}	{NA}	{PF08654:DASH complex subunit Dad2 PF02399:Origin of replication binding protein}
expansion	A6667	{XP_002562499.1; hypothetical protein [Penicillium chrysogenum|truncated ORF partial Penicillium rubens Wisconsin 54-1255]}	{NA}	{pcs:Pc18g06730; }	{NA}	{GO:0072686; mitotic spindle; cellular_component GO:0000278; mitotic cell cycle; biological_process GO:0003688; DNA replication origin binding; molecular_function GO:0042729; DASH complex; cellular_component GO:0006260; DNA replication; biological_process GO:0005524; ATP binding; molecular_function}	{NA}	{PF02399:Origin of replication binding protein PF08654:DASH complex subunit Dad2}
expansion	A6668	{XP_022482094.1; hypothetical protein PENARI_c161G05199 [Penicillium arizonense]}	{NA}	{pcs:Pc18g06730; }	{NA}	{GO:0072686; mitotic spindle; cellular_component GO:0003688; DNA replication origin binding; molecular_function GO:0042729; DASH complex; cellular_component GO:0000278; mitotic cell cycle; biological_process GO:0005524; ATP binding; molecular_function GO:0006260; DNA replication; biological_process}	{NA}	{PF02399:Origin of replication binding protein PF08654:DASH complex subunit Dad2}
expansion	A6802	{EKV13845.1; hypothetical protein PDIG_35890 [Penicillium digitatum PHI26]}	{NA}	{NA}	{NA}	{NA}	{NA}	{NA}
expansion	A6813	{XP_002566649.1; Pc23g00900, partial [Penicillium rubens Wisconsin 54-1255]}	{NA}	{pcs:Pc23g00900; }	{NA}	{GO:0015074; DNA integration; biological_process}	{NA}	{PF00665:Integrase core domain}
contraction	A0002	{XP_002564071.1; Pc22g00250 [Penicillium rubens Wisconsin 54-1255]}	{Q92197; Chitin synthase C }	{pcs:Pc22g00250; K00698 CHS1 chitin synthase 2.4.1.16 Metabolism; Carbohydrate metabolism; Amino sugar and nucleotide sugar metabolism [PATH:ko00520]}	{SPAC13G6.12c; KOG2571 Chitin synthase/hyaluronan synthase (glycosyltransferases) M Cell wall/membrane/envelope biogenesis ;}	{GO:0004100; chitin synthase activity; molecular_function GO:0006031; chitin biosynthetic process; biological_process}	{NA}	{PF01644:Chitin synthase PF08407:Chitin synthase N-terminal}
contraction	A0262	{XP_002566086.1; Pc22g21910 [Penicillium chrysogenum|Penicillium rubens Wisconsin 54-1255]}	{NA}	{pcs:Pc22g21910; }	{NA}	{GO:0016021; integral to membrane; cellular_component GO:0006810; transport; biological_process GO:0019867; outer membrane; cellular_component GO:0022857; transmembrane transporter activity; molecular_function GO:0055085; transmembrane transport; biological_process}	{NA}	{PF07690:Major Facilitator Superfamily PF06609:Fungal trichothecene efflux pump (TRI12) PF00083:Sugar (and other) transporter PF05433:Glycine zipper 2TM domain}
contraction	A0567	{XP_002558859.1; Pc13g04230 [Penicillium chrysogenum|Penicillium rubens Wisconsin 54-1255]}	{NA}	{pcs:Pc13g04230; }	{NA}	{GO:0016747; transferase activity, transferring acyl groups other than amino-acyl groups; molecular_function}	{NA}	{PF01757:Acyltransferase family}
contraction	A1124	{XP_002559630.1; Pc13g12140 [Penicillium chrysogenum|Penicillium rubens Wisconsin 54-1255]}	{Q10279; Uracil permease }	{pcs:Pc13g12140; K03457 TC.NCS1 nucleobase:cation symporter-1, NCS1 family -- }	{SPAC1399.03; KOG2466 Uridine permease/thiamine transporter/allantoin transport FH Nucleotide transport and metabolism ; Coenzyme transport and metabolism ;}	{GO:0005215; NA GO:0055085; transmembrane transport; biological_process GO:0016020; membrane; cellular_component}	{NA}	{PF02133:Permease for cytosine/purines, uracil, thiamine, allantoin}
contraction	A1125	{KZN85967.1; U1 small nuclear ribonucleoprotein C [Penicillium chrysogenum]}	{Q4WQM6; U1 small nuclear ribonucleoprotein C }	{pcs:Pc22g03450; }	{Hs4507127; KOG3454 U1 snRNP-specific protein C A RNA processing and modification ;}	{GO:0008270; zinc ion binding; molecular_function}	{NA}	{PF06220:U1 zinc finger}
contraction	A1228	{OQE83657.1; hypothetical protein PENNAL_c0031G06457 [Penicillium nalgiovense]}	{NA}	{val:VDBG_01262; }	{NA}	{GO:0006468; protein phosphorylation; biological_process GO:0005524; ATP binding; molecular_function GO:0004672; protein kinase activity; molecular_function}	{NA}	{PF00069:Protein kinase domain}
contraction	A1353	{XP_002559970.1; class III chitin synthase CHS4-Penicillium chrysogenum [Penicillium chrysogenum|Penicillium rubens Wisconsin 54-1255]}	{P54267; Chitin synthase G }	{pcs:Pc13g15750; K00698 CHS1 chitin synthase 2.4.1.16 Metabolism; Carbohydrate metabolism; Amino sugar and nucleotide sugar metabolism [PATH:ko00520]}	{SPAC13G6.12c; KOG2571 Chitin synthase/hyaluronan synthase (glycosyltransferases) M Cell wall/membrane/envelope biogenesis ;}	{GO:0004100; chitin synthase activity; molecular_function GO:0006031; chitin biosynthetic process; biological_process}	{NA}	{PF01644:Chitin synthase PF08407:Chitin synthase N-terminal}
contraction	A2390	{OQE82738.1; hypothetical protein PENNAL_c0035G00843 [Penicillium nalgiovense]}	{NA}	{NA}	{NA}	{NA}	{NA}	{NA}
contraction	A2461	{XP_002568422.1; Pc21g14060 [Penicillium chrysogenum|Penicillium rubens Wisconsin 54-1255]}	{NA}	{pcs:Pc21g14060; }	{NA}	{GO:0055085; transmembrane transport; biological_process GO:0006810; transport; biological_process GO:0016021; integral to membrane; cellular_component GO:0003333; amino acid transmembrane transport; biological_process GO:0016020; membrane; cellular_component GO:0015171; amino acid transmembrane transporter activity; molecular_function}	{NA}	{PF00324:Amino acid permease PF11770:GRB2-binding adapter (GAPT) PF13520:Amino acid permease}
contraction	A2599	{XP_002563823.1; Pc20g13430 [Penicillium rubens Wisconsin 54-1255]}	{NA}	{pcs:Pc20g13430; }	{NA}	{GO:0006506; GPI anchor biosynthetic process; biological_process GO:0016021; integral to membrane; cellular_component GO:0016746; transferase activity, transferring acyl groups; molecular_function GO:0003333; amino acid transmembrane transport; biological_process}	{NA}	{PF06423:GWT1 PF03222:Tryptophan/tyrosine permease family}
contraction	A2632	{XP_002563820.1; Pc20g13400 [Penicillium chrysogenum|Penicillium rubens Wisconsin 54-1255]}	{Q12691; Sodium transport ATPase 5 }	{pcs:Pc20g13400; K01536 E7.2.2.3 Na+-exporting ATPase 7.2.2.3 }	{YDR038c; KOG0202 Ca2+ transporting ATPase P Inorganic ion transport and metabolism ;}	{NA}	{NA}	{NA}
contraction	A3594	{XP_002563523.1; Pc20g10310 [Penicillium rubens Wisconsin 54-1255]}	{NA}	{pcs:Pc20g10310; }	{NA}	{NA}	{NA}	{NA}
contraction	A3857	{XP_002563153.1; Pc20g06240 [Penicillium chrysogenum|Penicillium rubens Wisconsin 54-1255]}	{NA}	{pcs:Pc20g06240; }	{NA}	{GO:0015171; amino acid transmembrane transporter activity; molecular_function GO:0003333; amino acid transmembrane transport; biological_process GO:0016020; membrane; cellular_component}	{NA}	{PF13520:Amino acid permease}
contraction	A4262	{OKP11761.1; Lovastatin diketide synthase LovF [Penicillium subrubescens]}	{NA}	{NA}	{NA}	{GO:0003824; NA GO:0009312; oligosaccharide biosynthetic process; biological_process GO:0055114; oxidation-reduction process; biological_process GO:0008757; S-adenosylmethionine-dependent methyltransferase activity; molecular_function GO:0050662; coenzyme binding; molecular_function GO:0006694; steroid biosynthetic process; biological_process GO:0008152; NA GO:0008168; methyltransferase activity;…	{NA}	{PF08240:Alcohol dehydrogenase GroES-like domain PF01209:ubiE/COQ5 methyltransferase family PF01370:NAD dependent epimerase/dehydratase family PF01073:3-beta hydroxysteroid dehydrogenase/isomerase family PF05401:Nodulation protein S (NodS) PF08241:Methyltransferase domain}
contraction	A4561	{XP_002562334.1; Pc18g05060 [Penicillium chrysogenum|Penicillium rubens Wisconsin 54-1255]}	{P32804; Zinc-regulated transporter 1 }	{pcs:Pc18g05060; K14709 SLC39A1_2_3, ZIP1_2_3 solute carrier family 39 (zinc transporter), member 1/2/3 -- }	{YGL255w; KOG1558 Fe2+/Zn2+ regulated transporter P Inorganic ion transport and metabolism ;}	{GO:0046873; metal ion transmembrane transporter activity; molecular_function GO:0030001; metal ion transport; biological_process GO:0016020; membrane; cellular_component GO:0055085; transmembrane transport; biological_process}	{NA}	{PF02535:ZIP Zinc transporter}
contraction	A4656	{KZN92305.1; Mutanase [Penicillium chrysogenum]}	{B6GX22; Mutanase Pc12g07500 }	{pcs:Pc18g06380; }	{NA}	{GO:0016787; hydrolase activity; molecular_function}	{NA}	{PF03659:Glycosyl hydrolase family 71}
contraction	A4885	{XP_002560047.1; Pc14g00530 [Penicillium chrysogenum|Penicillium rubens Wisconsin 54-1255]}	{NA}	{pcs:Pc14g00530; }	{NA}	{GO:0020037; heme binding; molecular_function GO:0005506; iron ion binding; molecular_function GO:0016705; oxidoreductase activity, acting on paired donors, with incorporation or reduction of molecular oxygen; molecular_function GO:0055114; oxidation-reduction process; biological_process}	{CAP74194.1; Undeterminded P450_PCR018 http://p450.riceblast.snu.ac.kr/class.php?a=dv_sequence&id=12108&spe_id=841&ref_id=3414}	{PF00067:Cytochrome P450}
contraction	A5764	{KZN91814.1; Calcium-transporting ATPase [Penicillium chrysogenum]}	{Q9HDW7; Calcium-transporting ATPase 2 }	{pcs:Pc18g00570; K01537 E3.6.3.8 Ca2+-transporting ATPase 3.6.3.8 }	{SPAPB2B4.04c; KOG0204 Calcium transporting ATPase P Inorganic ion transport and metabolism ;}	{NA}	{NA}	{NA}
contraction	A6322	{XP_002561464.1; Pc16g11620 [Penicillium chrysogenum|Penicillium rubens Wisconsin 54-1255]}	{G3XMC3; Cytochrome P450 monooxygenase azaI }	{pcs:Pc16g11620; }	{NA}	{GO:0020037; heme binding; molecular_function GO:0016705; oxidoreductase activity, acting on paired donors, with incorporation or reduction of molecular oxygen; molecular_function GO:0005506; iron ion binding; molecular_function GO:0055114; oxidation-reduction process; biological_process}	{CAP93832.1; E-classP450,groupIV P450_PCR031 http://p450.riceblast.snu.ac.kr/class.php?a=dv_sequence&id=12121&spe_id=841&ref_id=3414}	{PF00067:Cytochrome P450}
contraction	A6498	{KZN93359.1; Sodium transport ATPase [Penicillium chrysogenum]}	{Q01896; Sodium transport ATPase 2 }	{pcs:Pc16g14380; K01536 E7.2.2.3 Na+-exporting ATPase 7.2.2.3 }	{YDR039c; KOG0202 Ca2+ transporting ATPase P Inorganic ion transport and metabolism ;}	{NA}	{NA}	{NA}

## Sheet: TableS5
TableS5. KEGG enrichment of inversion genes in the P. chrysogenum strain 28R-6-F01 compared with strain P2niaD18
KEGG_A_class	KEGG_B_class	Pathway	Pvalue	Pathway ID	Genes
Genetic Information Processing	Transcription	RNA polymerase	0.0117933	ko03020	A2528;A2531;A2571;A2608;A2937;A2972;A2993;A3186;A4347
Metabolism	Carbohydrate metabolism	Fructose and mannose metabolism	0.0324975	ko00051	A2412;A2462;A2700;A2771;A2967;A3013;A3044;A3045;A3084;A4317
Metabolism	Metabolism of cofactors and vitamins	Nicotinate and nicotinamide metabolism	0.0504995	ko00760	A2334;A2335;A2538;A2778;A4299
Genetic Information Processing	Replication and repair	DNA replication	0.0644237	ko03030	A2361;A2435;A2609;A2648;A2806;A3019;A3228;A3233
Genetic Information Processing	Replication and repair	Mismatch repair	0.0896908	ko03430	A2435;A2609;A2759;A2888;A3228;A3233
Genetic Information Processing	Transcription	Spliceosome	0.0978608	ko03040	A2265;A2305;A2385;A2386;A2515;A2533;A2631;A2668;A2772;A2870;A2892;A3040;A3053;A3086;A3089;A3101;A3111;A4336
Metabolism	Lipid metabolism	Fatty acid biosynthesis	0.0983496	ko00061	A2307;A2640;A2641;A4377
Genetic Information Processing	Replication and repair	Homologous recombination	0.1061	ko03440	A2609;A2747;A2813;A3228;A3233
Metabolism	Glycan biosynthesis and metabolism	Other types of O-glycan biosynthesis	0.114143	ko00514	A2674;A2991
Metabolism	Global and overview maps	Fatty acid metabolism	0.12531	ko01212	A2239;A2307;A2640;A2641;A3020;A4298;A4377
Genetic Information Processing	Transcription	Basal transcription factors	0.12531	ko03022	A2330;A2848;A2906;A2916;A3137;A4287;A4289
Metabolism	Glycan biosynthesis and metabolism	Various types of N-glycan biosynthesis	0.15041	ko00513	A2259;A2611;A2800;A2812;A2984;A3156
Metabolism	Metabolism of other amino acids	D-Amino acid metabolism	0.153677	ko00470	A3050
Metabolism	Nucleotide metabolism	Pyrimidine metabolism	0.173924	ko00240	A2345;A2835;A2945;A3008;A3189;A4356
Metabolism	Amino acid metabolism	Valine, leucine and isoleucine degradation	0.197012	ko00280	A2239;A2644;A2786;A3020;A4271;A4273;A4274;A4364
Metabolism	Glycan biosynthesis and metabolism	N-Glycan biosynthesis	0.198835	ko00510	A2259;A2346;A2611;A2812;A2984;A3242
Cellular Processes	Transport and catabolism	Phagosome	0.210391	ko04145	A2393;A2564;A2856;A2869;A2880;A2986;A3117
Metabolism	Energy metabolism	Sulfur metabolism	0.222411	ko00920	A2402;A2482;A3123;A4339
Genetic Information Processing	Folding, sorting and degradation	RNA degradation	0.228671	ko03018	A2316;A2673;A2827;A3025;A3040;A3053;A3080;A3092;A3169;A3263
Genetic Information Processing	Replication and repair	Nucleotide excision repair	0.234443	ko03420	A2330;A2435;A2609;A2770;A2906;A3228;A3233
Metabolism	Energy metabolism	Oxidative phosphorylation	0.252818	ko00190	A2352;A2393;A2415;A2564;A2594;A2686;A2693;A2694;A2703;A2869;A2985;A3117;A3259;A4297
Metabolism	Carbohydrate metabolism	Starch and sucrose metabolism	0.26889	ko00500	A2358;A2438;A2490;A2507;A2525;A2695;A3003;A3013;A3216;A4338
Metabolism	Carbohydrate metabolism	Galactose metabolism	0.280188	ko00052	A2408;A2490;A2525;A2672;A3013;A4311
Cellular Processes	Transport and catabolism	Autophagy - yeast	0.289795	ko04138	A2243;A2276;A2436;A2815;A2856;A2908;A2918;A2942;A3096;A4360
Metabolism	Metabolism of other amino acids	Taurine and hypotaurine metabolism	0.354523	ko00430	A2731;A3015
Metabolism	Metabolism of cofactors and vitamins	Biotin metabolism	0.354523	ko00780	A2307;A4377
Metabolism	Amino acid metabolism	Cysteine and methionine metabolism	0.36163	ko00270	A2402;A2482;A2644;A2971;A3015;A4288;A4339;A4370
Metabolism	Metabolism of cofactors and vitamins	Folate biosynthesis	0.367212	ko00790	A2318;A3116;A4320
Genetic Information Processing	Folding, sorting and degradation	Protein processing in endoplasmic reticulum	0.367786	ko04141	A2259;A2346;A2380;A2611;A2616;A2841;A2984;A3024;A3211;A3244;A3250;A4360
Metabolism	Glycan biosynthesis and metabolism	Mannose type O-glycan biosynthesis	0.393993	ko00515	A2991
Metabolism	Metabolism of terpenoids and polyketides	Sesquiterpenoid and triterpenoid biosynthesis	0.393993	ko00909	A2468
Environmental Information Processing	Signal transduction	Phosphatidylinositol signaling system	0.411994	ko04070	A2815;A2864;A2918
Genetic Information Processing	Replication and repair	Base excision repair	0.455743	ko03410	A3228;A3233;A4352
Metabolism	Glycan biosynthesis and metabolism	Glycosylphosphatidylinositol (GPI)-anchor biosynthesis	0.469542	ko00563	A2475;A3052
Metabolism	Lipid metabolism	Biosynthesis of unsaturated fatty acids	0.469542	ko01040	A3020;A4298
Metabolism	Biosynthesis of other secondary metabolites	Monobactam biosynthesis	0.487276	ko00261	A3219
Metabolism	Lipid metabolism	alpha-Linolenic acid metabolism	0.487276	ko00592	A3020
Metabolism	Glycan biosynthesis and metabolism	Glycosphingolipid biosynthesis - globo and isoglobo series	0.487276	ko00603	A2408
Environmental Information Processing	Membrane transport	ABC transporters	0.487276	ko02010	A2485
Metabolism	Amino acid metabolism	Arginine and proline metabolism	0.498993	ko00330	A2269;A2706;A2901;A4288;A4327
Genetic Information Processing	Translation	mRNA surveillance pathway	0.525288	ko03015	A2369;A2386;A2419;A2833;A2922;A2982;A3101
Metabolism	Lipid metabolism	Steroid biosynthesis	0.538687	ko00100	A2256;A2468;A2681
Metabolism	Metabolism of other amino acids	Cyanoamino acid metabolism	0.538687	ko00460	A2507;A2731;A4338
Metabolism	Metabolism of cofactors and vitamins	Porphyrin metabolism	0.538687	ko00860	A2353;A2882;A3194
Genetic Information Processing	Translation	Ribosome biogenesis in eukaryotes	0.544884	ko03008	A2238;A2314;A2316;A2515;A2607;A2885;A2939;A3091;A3239
Cellular Processes	Cell growth and death	Meiosis - yeast	0.567064	ko04113	A2361;A2369;A2384;A2582;A2626;A2648;A2942;A3049;A3179
Metabolism	Biosynthesis of other secondary metabolites	Biosynthesis of various plant secondary metabolites	0.571467	ko00999	A2507;A4338
Metabolism	Metabolism of other amino acids	beta-Alanine metabolism	0.614793	ko00410	A2786;A2963;A3029;A4364
Genetic Information Processing	Folding, sorting and degradation	SNARE interactions in vesicular transport	0.616845	ko04130	A2495;A3164
Metabolism	Glycan biosynthesis and metabolism	Other glycan degradation	0.633085	ko00511	A2479
Metabolism	Amino acid metabolism	Phenylalanine, tyrosine and tryptophan biosynthesis	0.648343	ko00400	A2795;A3017;A3073
Cellular Processes	Transport and catabolism	Peroxisome	0.668191	ko04146	A2280;A2335;A2492;A3020;A3038;A3238;A4279
Metabolism	Amino acid metabolism	Phenylalanine metabolism	0.673141	ko00360	A2269;A2448;A2706;A3029
Metabolism	Metabolism of cofactors and vitamins	Pantothenate and CoA biosynthesis	0.680516	ko00770	A2417;A2644;A2963
Metabolism	Lipid metabolism	Fatty acid elongation	0.689658	ko00062	A4298
Metabolism	Energy metabolism	Nitrogen metabolism	0.696367	ko00910	A2658;A3222
Genetic Information Processing	Translation	Aminoacyl-tRNA biosynthesis	0.717267	ko00970	A2353;A2486;A3171;A3194;A4295
Metabolism	Metabolism of other amino acids	Glutathione metabolism	0.725117	ko00480	A2691;A2731;A2835;A4370
Metabolism	Metabolism of other amino acids	Selenocompound metabolism	0.737534	ko00450	A2971
Genetic Information Processing	Replication and repair	Non-homologous end-joining	0.737534	ko03450	A2860
Cellular Processes	Transport and catabolism	Endocytosis	0.7604	ko04144	A2436;A2856;A2871;A2908;A3083;A3102;A3234;A4331
Metabolism	Amino acid metabolism	Histidine metabolism	0.761764	ko00340	A2613;A2761
Metabolism	Carbohydrate metabolism	Inositol phosphate metabolism	0.763812	ko00562	A2918;A3084;A3236
Genetic Information Processing	Folding, sorting and degradation	Sulfur relay system	0.778047	ko04122	A2482
Metabolism	Carbohydrate metabolism	Pentose phosphate pathway	0.787353	ko00030	A2279;A2364;A2700
Metabolism	Lipid metabolism	Fatty acid degradation	0.787353	ko00071	A2239;A2748;A3020
Metabolism	Carbohydrate metabolism	Amino sugar and nucleotide sugar metabolism	0.788181	ko00520	A2351;A2525;A2580;A2672;A2981;A3013
Genetic Information Processing	Translation	Ribosome	0.792246	ko03010	A2245;A2250;A2304;A2491;A2578;A2675;A2760;A2785;A2878;A2884;A2911;A4340
Cellular Processes	Transport and catabolism	Mitophagy - yeast	0.808923	ko04139	A2394;A2864;A3060
Organismal Systems	Aging	Longevity regulating pathway - multiple species	0.808923	ko04213	A2280;A2792;A2942
Genetic Information Processing	Folding, sorting and degradation	Proteasome	0.810187	ko03050	A2405;A2678;A2742;A2886
Metabolism	Global and overview maps	Metabolic pathways	0.814475	ko01100	A2236;A2239;A2248;A2259;A2269;A2279;A2307;A2318;A2334;A2335;A2342;A2345;A2346;A2351;A2352;A2353;A2357;A2358;A2364;A2383;A2391;A2393;A2398;A2402;A2408;A2415;A2417;A2424;A2438;A2448;A2462;A2468;A2475;A2482;A2490;A2507;A2513;A2525;A2534;A2538;A2557;A2562;A2564;A2580;A2590;A2594;A2603;A2604;A2611;A2613;A2640;A2641;A2644;A2658;A2672;A2680;A2681;A2686;A2691;A2693;A2694;A2695;A2700;A2703;A2706;A2731;A27…
Metabolism	Metabolism of terpenoids and polyketides	Terpenoid backbone biosynthesis	0.814624	ko00900	A2383;A2680
Cellular Processes	Cell growth and death	Cell cycle - yeast	0.82702	ko04111	A2361;A2384;A2403;A2626;A2648;A2893;A3001;A3049;A3179
Metabolism	Carbohydrate metabolism	Pyruvate metabolism	0.830208	ko00620	A2398;A2562;A2604;A2748;A2779
Genetic Information Processing	Folding, sorting and degradation	Ubiquitin mediated proteolysis	0.834316	ko04120	A2274;A2384;A2770;A3089;A3148;A3211
Metabolism	Lipid metabolism	Sphingolipid metabolism	0.836922	ko00600	A2408;A2790
Metabolism	Carbohydrate metabolism	Propanoate metabolism	0.836922	ko00640	A2786;A4364
Metabolism	Metabolism of cofactors and vitamins	Thiamine metabolism	0.841326	ko00730	A2357
Cellular Processes	Transport and catabolism	Autophagy - other	0.841326	ko04136	A4278
Metabolism	Lipid metabolism	Glycerolipid metabolism	0.856773	ko00561	A2408;A2771
Metabolism	Amino acid metabolism	Lysine biosynthesis	0.865859	ko00300	A3219
Metabolism	Global and overview maps	Biosynthesis of amino acids	0.866853	ko01230	A2279;A2402;A2424;A2534;A2613;A2644;A2700;A2761;A2795;A2971;A3017;A3073;A3084;A3219;A4339
Metabolism	Carbohydrate metabolism	Glycolysis / Gluconeogenesis	0.871231	ko00010	A2424;A2700;A2748;A3013;A3084
Genetic Information Processing	Translation	Nucleocytoplasmic transport	0.872058	ko03013	A2386;A2746;A3101;A3158;A3239;A4336
Metabolism	Lipid metabolism	Glycerophospholipid metabolism	0.872535	ko00564	A2236;A2513;A2904;A3168
Metabolism	Amino acid metabolism	Alanine, aspartate and glutamate metabolism	0.877614	ko00250	A2534;A4356;A4364
Metabolism	Metabolism of cofactors and vitamins	One carbon pool by folate	0.88661	ko00670	A2342
Metabolism	Amino acid metabolism	Tryptophan metabolism	0.89095	ko00380	A2269;A2557;A2706
Metabolism	Nucleotide metabolism	Purine metabolism	0.893674	ko00230	A2248;A2345;A2590;A2835;A4294
Metabolism	Amino acid metabolism	Glycine, serine and threonine metabolism	0.893674	ko00260	A2945;A2971;A3029;A3050;A3073
Metabolism	Carbohydrate metabolism	Pentose and glucuronate interconversions	0.903812	ko00040	A2525;A2603
Metabolism	Amino acid metabolism	Tyrosine metabolism	0.92505	ko00350	A2391;A2748;A3029;A4374
Metabolism	Energy metabolism	Methane metabolism	0.926705	ko00680	A2700;A2771
Genetic Information Processing	Folding, sorting and degradation	Protein export	0.931554	ko03060	A4290
Metabolism	Carbohydrate metabolism	Butanoate metabolism	0.942166	ko00650	A4364
Metabolism	Amino acid metabolism	Valine, leucine and isoleucine biosynthesis	0.958721	ko00290	A2644
Environmental Information Processing	Signal transduction	MAPK signaling pathway - yeast	0.96603	ko04011	A2246;A2846;A2864;A2893;A3074
Metabolism	Amino acid metabolism	Lysine degradation	0.975128	ko00310	A2857
Metabolism	Global and overview maps	Carbon metabolism	0.988709	ko01200	A2279;A2342;A2402;A2424;A2700;A2703;A2771;A2786;A3013;A3084
Metabolism	Carbohydrate metabolism	Citrate cycle (TCA cycle)	0.989331	ko00020	A2703
Metabolism	Global and overview maps	Biosynthesis of secondary metabolites	0.99473	ko01110	A2239;A2279;A2307;A2345;A2353;A2358;A2383;A2402;A2424;A2468;A2490;A2507;A2513;A2525;A2534;A2613;A2644;A2680;A2681;A2695;A2700;A2703;A2748;A2761;A2795;A2882;A2963;A2971;A3003;A3013;A3017;A3020;A3029;A3073;A3084;A3168;A3194;A3216;A3219;A4294;A4298;A4338;A4339;A4377
Metabolism	Global and overview maps	2-Oxocarboxylic acid metabolism	0.998052	ko01210	A2644

## Sheet: TableS6
TableS6. Resources of the 26 fungi for OrthoFinder analysis.
Species	Strain	Downloading website
Aspergillus aculeatus	ATCC 16872	https://www.ncbi.nlm.nih.gov/datasets/genome/GCF_001890905.1/
Aspergillus clavatus	NRRL 1	https://www.ncbi.nlm.nih.gov/datasets/genome/GCF_000002715.2/
Aspergillus nidulans	FGSC A4	https://www.ncbi.nlm.nih.gov/datasets/genome/GCF_000011425.1/
Aspergillus oryzae	RIB40	https://www.ncbi.nlm.nih.gov/datasets/genome/GCF_000184455.2/
Aspergillus sydowii	CBS 593.65	https://www.ncbi.nlm.nih.gov/datasets/genome/GCF_001890705.1/
Aspergillus terreus	NIH2624	https://www.ncbi.nlm.nih.gov/datasets/taxonomy/341663/
Coccidioides immitis	RS	https://www.ncbi.nlm.nih.gov/datasets/genome/GCF_000149335.2/
Penicillium digitatum	Pd1	https://www.ncbi.nlm.nih.gov/datasets/genome/GCF_000315645.1/
Penicillium expansum	MD-8	https://www.ncbi.nlm.nih.gov/datasets/genome/GCF_000769745.1/
Penicillium oxalicum	114-2	https://www.ncbi.nlm.nih.gov/datasets/genome/GCA_000346795.1/
Penicillium roqueforti	LCP96 04111	https://www.ncbi.nlm.nih.gov/datasets/genome/GCF_015533775.1/
Penicillium solitum	IBT 29525	https://www.ncbi.nlm.nih.gov/datasets/genome/GCF_002072235.1/
Saccharomyces cerevisiae	S288C	https://www.ncbi.nlm.nih.gov/datasets/genome/GCF_000146045.2/
Trichoderma reesei	QM6a	https://www.ncbi.nlm.nih.gov/datasets/genome/GCF_000167675.1/
Tuber melanosporum	Mel28	https://www.ncbi.nlm.nih.gov/datasets/genome/GCF_000151645.1/
magnaporthe grisea	NI907	https://www.ncbi.nlm.nih.gov/datasets/genome/GCF_004355905.1/
Neurospora crassa	OR74A	https://www.ncbi.nlm.nih.gov/datasets/genome/GCF_000182925.2/
Penicillium chrysogenum	IBT17219	https://www.ncbi.nlm.nih.gov/datasets/genome/GCA_028828955.1/
Penicillium chrysogenum	IBT19737	https://www.ncbi.nlm.nih.gov/datasets/genome/GCA_028826945.1/
Penicillium chrysogenum	IBT3361	https://www.ncbi.nlm.nih.gov/datasets/genome/GCA_028827015.1/
Penicillium chrysogenum	IBT35668	https://www.ncbi.nlm.nih.gov/datasets/genome/GCF_028827035.1/
Penicillium chrysogenum	ITEM4680	https://mycocosm.jgi.doe.gov/Pchr4680_1/Pchr4680_1.home.html
Penicillium chrysogenum	Pench1	https://mycocosm.jgi.doe.gov/Pench1/Pench1.home.html
Penicillium chrysogenum	P2niaD18	https://www.ncbi.nlm.nih.gov/datasets/genome/GCA_000710275.1/
Penicillium chrysogenum	Wisconsin54-125	https://www.ncbi.nlm.nih.gov/datasets/genome/GCF_000226395.1/
Penicillium chrysogenum	28R-6-F01	PRJNA984597
